# Supplementary material for: Toward Brain NaV1.8 Imaging with [11C]Suzetrigine
Source: Pharmaceuticals (Basel). 2025 Nov 28;18(12):1816. doi: 10.3390/ph18121816 (PMC12735773; doi:10.3390/ph18121816)
Supplement: Supplementary file 1 [file pharmaceuticals-18-01816-s001.zip]

Archive with 1 entries (1 files):
- pharmaceuticals-4002339-supplementary.pdf
